# Supplementary material for: Endovascular Treatment Versus Vein Bypass of Infrainguinal Peripheral Artery Disease: A Systematic Review and Meta-Analysis of Randomized Controlled Trials
Source: J Clin Med. 2025 Dec 19;15(1):2. doi: 10.3390/jcm15010002 (PMC12786405; doi:10.3390/jcm15010002)
Supplement: Supplementary file 1 [file jcm-15-00002-s001.zip]

Archive with 8 entries (8 files):
- AMSTAR 2 Checklist.pdf
- Appendix S1. Search strategies.pdf
- Figure S1-PRISMA flowchart.pdf
- Figure S2. Risk of bias assessment..pdf
- Figure S3-NNT and NNH.pdf
- Figures S4 and S5.pdf
- Table S1. PRISMA checklist..pdf
- Table S2. Sensitivity analysis.pdf
